# Supplementary material for: Comprehensive antibiotic-linked mutation assessment by resistance mutation sequencing (RM-seq)
Source: Genome Med. 2018 Aug 31;10:63. doi: 10.1186/s13073-018-0572-z (PMC6117896; doi:10.1186/s13073-018-0572-z)
Supplement: Supplementary file 1 — Table S1. Primer sequences used for mutation reconstruction and RM-seq. Table S2. Whole genome sequencing and SNP/indel calling of reconstructed rpoB mutants. Table S3. Rifampicin and daptomycin MIC of reconstructed mutants. Table S4. Characteristics of RM-seq sequencing libraries. (XLSX 34 kb) [file 13073_2018_572_MOESM1_ESM.xlsx]

## Sheet: Table S1
Table S1: Primer sequences used for mutation reconstruction and RM-seq.
Primer name	Sequence	Description
pIM_rpobF	CCTCACTAAAGGGAACAAAAGCTGGGTACCTTGGCAGGTCAAGTTGTCCAATATG	amplification of rpoB 5' CDS + pIMAY-Z tail
pIM_rpobR	CGACTCACTATAGGGCGAATTGGAGCTCTTAATCAGTAACTTCTTTTTGTGTTTCAGGAG	amplification of rpoB 3' CDS + pIMAY-Z tail
H481N_F	TGAGTTAACGAATAAACGTCGTCTATCAGCAT	introduce H481N mutation CAT→AAT
H481N_R	AGACGACGTTTATTCGTTAACTCAGCTAATGG	introduce H481N mutation CAT→AAT
H481Y_F	TGAGTTAACGTATAAACGTCGTCTATCAGCAT	introduce H481Y mutation CAT→TAT
H481Y_R	AGACGACGTTTATACGTTAACTCAGCTAATGG	introduce H481Y mutation CAT→TAT
L466S_F	TCTCAATCATCACAATTCATGGACCAAGCAAACC	introduce L466S mutation TTA→TCA
L466S_R	GGTCCATGAATTGTGATGATTGAGAGCTACCAAA	introduce L466S mutation TTA→TCA
S529L_F	TTGGATTGATTAACTTATTATCAAGTTATGCACGTGTAAATG	introduce S529L mutation TCA→TTA
S529L_R	TTGATAATAAGTTAATCAATCCAATGTTTGGTCCCT	introduce S529L mutation TCA→TTA
A477D_F	AGCAAACCCATTAGATGAGTTAACGCA	introduce A477D mutation GCT→GAT
A477D_R	ATGCGTTAACTCATCTAATGGGTTTGCTTG	introduce A477D mutation GCT→GAT
D471G_F	ATTATCACAATTCATGGGCCAAGCAAACCCATTA	introduce D471G mutation GAC→GGC
D471G_R	TAATGGGTTTGCTTGGCCCATGAATTGTGATAAT	introduce D471G mutation GAC→GGC
S464P_F	AAAGAATTCTTTGGTAGCCCTCAATTATCACAATTCATGGA	introduce S464P mutation TCT→CCT
S464P_R	TCCATGAATTGTGATAATTGAGGGCTACCAAAGAATTCTTT	introduce S464P mutation TCT→CCT
Q468K_F	TGGTAGCTCTCAATTATCAAAATTCATGGACCAAGC	introduce Q468K mutation CAA→AAA
Q468K_R	GCTTGGTCCATGAATTTTGATAATTGAGAGCTACCA	introduce Q468K mutation CAA→AAA
L488S_F	CGTCTATCAGCATCAGGACCTGGTGGTTTAAC	introduce L488S mutation TAA→TCA
L488S_R	GTTAAACCACCAGGTCCTGATGCTGATAGACG	introduce L488S mutation TAA→TCA
D471N_F	ATTATCACAATTCATGAACCAAGCAAACCCATTA	introduce D471N mutation GAC→AAC
D471N_R	TAATGGGTTTGCTTGGTTCATGAATTGTGATAAT	introduce D471N mutation GAC→AAC
G489V_F	CAGCATTAGTACCTGGTGGTTTAACACG	introduce G489V mutation GGA→GTA
G489V_R	TGTTAAACCACCAGGTACTAATGCTGAT	introduce G489V mutation GGA→GTA
R484S_F	GAGTTAACGCATAAACGTAGTCTATCAGCAT	introduce R484S mutation CGT→AGT
R484S_R	ATGCTGATAGACTACGTTTATGCGTTAACTC	introduce R484S mutation CGT→AGT
LSA485_F	CGCATAAACGTCGTTTAGGACCTGGTGGTTTAAC	introduce LSA485 deletion CTATCAGCA
LSA485_R	GTTAAACCACCAGGTCCTAAACGACGTTTATGCGTT	introduce LSA485 deletion CTATCAGCA
D471E_F	ATTATCACAATTCATGGAACAAGCAAACCCATTA	introduce D471E mutation GAC→GAA
D471E_R	TAATGGGTTTGCTTGTTCCATGAATTGTGATAAT	introduce D471E mutation GAC→GAA
A477V_F	AGCAAACCCATTAGTTGAGTTAACGCA	introduce A477V mutation GCT→GTT
A477V_R	TGCGTTAACTCAACTAATGGGTTTGCT	introduce A477V mutation GCT→GTT
R484C_F	GAGTTAACGCATAAACGTTGTCTATCAGCAT	introduce R484V mutation CGT→TGT
R484C_R	ATGCTGATAGACAACGTTTATGCGTTAACTC	introduce R484V mutation CGT→TGT
Q468R_F	TGGTAGCTCTCAATTATCACGATTCATGGACCAAGC	introduce Q468R mutation CAA→CGA
Q468R_R	GCTTGGTCCATGAATCGTGATAATTGAGAGCTACCA	introduce Q468R mutation CAA→CGA
pIMAY-ZF	GGTACCCAGCTTTTGTTCCCTTTAGTGAGG	amplification of pIMAY-Z vector
pIMAY-ZR	GAGCTCCAATTCGCCCTATAGTGAGTCG	amplification of pIMAY-Z vector
pIMAY-Z-MCSF	AATACCTGTGACGGAAGATCACTTCG	amplification of pIMAY-Z insert
pIMAY-Z-MCSR	TACATGTCAAGAATAAACTGCCAAAGC	amplification of pIMAY-Z insert
flank_rpobF	AATTTATGTTCAATAAGTGTGTAC	confirming pIMAY-Z loss after allelic exchange
flank_rpobR	CCAATCCTATTTTCATATAATGGA	confirming pIMAY-Z loss after allelic exchange
rpoB_rmseq_F	TCGTCGGCAGCGTCAGATGTGTATAAGAGACAGNNNNNNNNNNNNNNNNTCAAGATACTGAGTCTATCACA	RM-seq primers; linear amplification of the RRDR of rpoB in S. aureus and molecular barcoding
rpoB_rmseq_R	GTCTCGTGGGCTCGGAGATGTGTATAAGAGACAGCCGAATTCATTTACACGTGC	RM-seq primers; nested primer for exponential amplification the RRDR of rpoB in S. aureus
pncA_rmseq_TB_F	TCGTCGGCAGCGTCAGATGTGTATAAGAGACAGNNNNNNNNNNNNNNNNGCGTTGATCATCGTCGA	RM-seq primers; linear amplification of the pyrazinamide resistance determining region of pncA in M. tuberculosisand molecular barcoding
pncA_rmseq_TB_R	GTCTCGTGGGCTCGGAGATGTGTATAAGAGACAGGAAGTCCTTGGTTGCCACG	RM-seq primers; nested primer for exponential amplification of the pyrazinamide resistance determining region of pncA in M. tuberculosis
ethA_rmseq_TB_F	TCGTCGGCAGCGTCAGATGTGTATAAGAGACAGNNNNNNNNNNNNNNNNTATGGAATCGACAGGCATAT	RM-seq primers; linear amplification of the ethionamide resistance determining region of ethA in M. tuberculosisand molecular barcoding
ethA_rmseq_TB_R	GTCTCGTGGGCTCGGAGATGTGTATAAGAGACAGTCGTAGTTGTAGTAGCCGCTG	RM-seq primers; nested primer for exponential amplification of the ethionamide resistance determining region in M. tuberculosis
rpoB_rmseq_TB_F	TCGTCGGCAGCGTCAGATGTGTATAAGAGACAGNNNNNNNNNNNNNNNNAATTCATGGACCAGAACAAC	RM-seq primers; linear amplification of the RRDR of rpoB in M. tuberculosis and molecular barcoding
rpoB_rmseq_TB_R	GTCTCGTGGGCTCGGAGATGTGTATAAGAGACAGCCTCAGGGGTTTCGATCGG	RM-seq primers; nested primer for exponential amplification of the RRDR of rpoB in M. tuberculosis

## Sheet: Table S2
Table S2: Whole genome sequencing and SNP/indel calling of reconstructed rpoB mutants.
Strain	Position in reference genome	Variant type	Reference nucleotide	Strain nucleotide	Coverage at position	Gene	Effect
NRS384-wild-type	2685741	snp	C	T	T:25 C:0
NRS384-wild-type	2685749	snp	T	G	G:22 T:0
NRS384-rpoB-D471G	593011	snp	A	G	G:181 A:0	rpoB	D471G
NRS384-rpoB-D471G	2685741	snp	C	T	T:15 C:0		snp present in wild type
NRS384-rpoB-D471G	2685749	snp	T	G	G:18 T:0		snp present in wild type
NRS384-rpoB-Q468K	593001	snp	C	A	A:98 C:0	rpoB	Q468K
NRS384-rpoB-Q468K	2685741	snp	C	T	T:11 C:0		snp present in wild type
NRS384-rpoB-Q468K	2685749	snp	T	G	G:12 T:0		snp present in wild type
NRS384-rpoB-S464P	592989	snp	T	C	C:147 T:0	rpoB	S464P
NRS384-rpoB-S464P	2685741	snp	C	T	T:86 C:0		snp present in wild type
NRS384-rpoB-S464P	2685749	snp	T	G	G:95 T:0		snp present in wild type
NRS384-rpoB-A477D	593029	snp	C	A	A:224 C:0	rpoB	A477D
NRS384-rpoB-A477D	2685741	snp	C	T	T:55 C:0		snp present in wild type
NRS384-rpoB-A477D	2685749	snp	T	G	G:60 T:0		snp present in wild type
NRS384-rpoB-H481N-S529L	593040	snp	C	A	A:467 C:0	rpoB	H481N
NRS384-rpoB-H481N-S529L	593185	snp	C	T	T:438 C:0	rpoB	S529L
NRS384-rpoB-H481N-S529L	2685741	snp	C	T	T:87 C:0		snp present in wild type
NRS384-rpoB-H481N-S529L	2685749	snp	T	G	G:92 T:0		snp present in wild type
NRS384-rpoB-H481N-L466S	592996	snp	T	C	C:235 T:0	rpoB	L466S
NRS384-rpoB-H481N-L466S	593040	snp	C	A	A:234 C:0	rpoB	H481N
NRS384-rpoB-H481N-L466S	2685741	snp	C	T	T:66 C:0		snp present in wild type
NRS384-rpoB-H481N-L466S	2685749	snp	T	G	G:75 T:0		snp present in wild type
NRS384-rpoB-H481N	593040	snp	C	A	A:358 C:0	rpoB	H481N
NRS384-rpoB-H481N	2685741	snp	C	T	T:28 C:0		snp present in wild type
NRS384-rpoB-H481N	2685749	snp	T	G	G:26 T:0		snp present in wild type
NRS384-rpoB-H481Y	592208	snp	C	T	T:96 C:0	rpoB	silent
NRS384-rpoB-H481Y	593040	snp	C	T	T:192 C:0	rpoB	H481Y
NRS384-rpoB-H481Y	593489	snp	T	C	C:198 T:0	rpoB	silent
NRS384-rpoB-H481Y	593573	snp	T	A	A:202 T:0	rpoB	silent
NRS384-rpoB-H481Y	593612	snp	G	A	A:215 G:0	rpoB	silent
NRS384-rpoB-H481Y	593672	snp	T	A	A:225 T:0	rpoB	silent
NRS384-rpoB-H481Y	2685741	snp	C	T	T:22 C:0		snp present in wild type
NRS384-rpoB-H481Y	2685749	snp	T	G	G:23 T:0		snp present in wild type
NRS384-rpoB-S529L	593185	snp	C	T	T:218 C:10	rpoB	S529L
NRS384-rpoB-S529L	2685741	snp	C	T	T:28 C:0		snp present in wild type
NRS384-rpoB-S529L	2685749	snp	T	G	G:32 T:0		snp present in wild type
NRS384-rpoB-L466S	592996	snp	T	C	C:166 T:0	rpoB	L466S
NRS384-rpoB-L466S	2685741	snp	C	T	T:22 C:0		snp present in wild type
NRS384-rpoB-L466S	2685749	snp	T	G	G:21 T:0		snp present in wild type
NRS384-rpoB-A477V	593029	snp	C	T	T:249 C:0	rpoB	A477V
NRS384-rpoB-A477V	2685741	snp	C	T	T:20 C:0		snp present in wild type
NRS384-rpoB-A477V	2685749	snp	T	G	G:22 T:0		snp present in wild type
NRS384-rpoB-R484S	593049	snp	C	A	A:226 C:0	rpoB	R484S
NRS384-rpoB-R484S	2685741	snp	C	T	T:18 C:0		snp present in wild type
NRS384-rpoB-R484S	2685749	snp	T	G	G:19 T:0		snp present in wild type
NRS384-rpoB-D471E	593012	snp	C	A	A:209 C:1	rpoB	D471E
NRS384-rpoB-D471E	2685741	snp	C	T	T:24 C:0		snp present in wild type
NRS384-rpoB-D471E	2685749	snp	T	G	G:29 T:0		snp present in wild type
NRS384-rpoB-D471N	593010	snp	G	A	A:150 G:0	rpoB	D471N
NRS384-rpoB-D471N	2685741	snp	C	T	T:21 C:0		snp present in wild type
NRS384-rpoB-D471N	2685749	snp	T	G	G:19 T:0		snp present in wild type
NRS384-rpoB-G489V	593065	snp	G	T	T:235 G:1	rpoB	G489V
NRS384-rpoB-G489V	2685741	snp	C	T	T:28 C:0		snp present in wild type
NRS384-rpoB-G489V	2685749	snp	T	G	G:31 T:0		snp present in wild type
NRS384-rpoB-L488S	593062	snp	T	C	C:213 T:0	rpoB	L488S
NRS384-rpoB-L488S	2685741	snp	C	T	T:23 C:0		snp present in wild type
NRS384-rpoB-L488S	2685749	snp	T	G	G:23 T:0		snp present in wild type
NRS384-rpoB-LSA485.	593051	del	TCTATCAGCAT	TT	TT:95 TCTATCAGCAT:0	rpoB	LSA485.
NRS384-rpoB-LSA485.	2685741	snp	C	T	T:16 C:0		snp present in wild type
NRS384-rpoB-LSA485.	2685749	snp	T	G	G:18 T:0		snp present in wild type
NRS384-rpoB-Q468R	593002	snp	A	G	G:147 A:0	rpoB	Q468R
NRS384-rpoB-Q468R	2685741	snp	C	T	T:37 C:0		snp present in wild type
NRS384-rpoB-Q468R	2685749	snp	T	G	G:45 T:0		snp present in wild type
NRS384-rpoB-R484C	593049	snp	C	T	T:206 C:0	rpoB	R484C
NRS384-rpoB-R484C	2685741	snp	C	T	T:22 C:0		snp present in wild type
NRS384-rpoB-R484C	2685749	snp	T	G	G:28 T:0		snp present in wild type

## Sheet: Table S3
Table S3: Rifampicin and daptomycin MIC of reconstructed mutants.
Strain	Rifampicin MIC (mg/L)	Daptomycin MIC (mg/L)	RM-seq rifampicin MIC prediction
WT	0.012	0.5	≤0.06
D471G	0.5	0.25	0.5<MIC≤1
L466S	0.25	0.38	0.06<MIC≤0.5
R484S	>32	0.5	>4
D471E	0.38	0.5	0.06<MIC≤0.5
D471N	0.5	0.25	0.06<MIC≤0.5
H481Y	>32	0.25	>4
G489V	0.19	0.75	0.06<MIC≤0.5
A477V	1.5	0.75	1<MIC≤4
LSA485	>32	1	>4
H481N	4	0.75	1<MIC≤4
Q468K	>32	0.75	>4
A477D	>32	0.75	>4
L488S	1	0.75	0.5<MIC≤1
Q468R	>32	0.5	>4
S464P	>32	0.75	>4
H481N-S529L	>32	0.5	NA
H481N-L466S	>32	0.5	NA
S529L	0.095	0.5	NA
R484C	6	0.38	>4
MICs were measured by E-test. The RM-seq rifampicin MIC prediction reflects the results of presented in Figure 4.
NA values were not assessed for MIC prediction by RM-seq because the mutations were not present/selected in the
generated pool of rifampicin resistant clones.

## Sheet: Table S4
Table S4: Characteristics of RM-seq sequencing libraries.
Sequencing library name	Sample description	# merged paired reads	# barcodes > 2	Average barcode hamming distance	Estimated number of template molecule
Mc-A	Mock community of rpoB mutant replicate 1	914082	42274	11.8146	1.93078e+06
Mc-B	Mock community of rpoB mutant replicate 2	1045790	39653	11.8144	1.93078e+06
Mc-C	Mock community of rpoB mutant replicate 3	856966	38568	11.8129	1.93078e+06
R006-A	In vitro selection rifampicin 0.06 mg/L pool 1 replicate 1	305474	24508	11.8021	1.93078e+06
R006-B	In vitro selection rifampicin 0.06 mg/L pool 1 replicate 2	513378	30859	11.8024	1.93078e+06
R006-C	In vitro selection rifampicin 0.06 mg/L pool 1 replicate 3	253624	24366	11.7893	1.93078e+06
R05-A	In vitro selection rifampicin 0.5 mg/L	408029	30919	11.7994	1.93078e+06
R1-A	In vitro selection rifampicin 1 mg/L	758425	39019	11.8079	1.93078e+06
R4-A	In vitro selection rifampicin 4 mg/L	750579	41999	11.8051	1.93078e+06
WT-A	Pool of 10000 WT S. aureus colonies (NRS384)	296882	21782	11.797	1.93078e+06
pool1	In vitro selection rifampicin 0.06 mg/L pool 2	584761	64093	11.7896	1.93078e+06
pool2	In vitro selection rifampicin 0.06 mg/L pool 3	801838	67865	11.7979	1.93078e+06
DK8-3A	Daptomycin exposure 3h replicate 1	748453	37552	11.8096	1.93078e+06
DK8-3B	Daptomycin exposure 3h replicate 2	744265	40131	11.8052	1.93078e+06
DK8-3C	Daptomycin exposure 3h replicate 3	798189	47324	11.8094	1.93078e+06
DK8-24A	Daptomycin exposure 24h replicate 1	828675	44850	11.8079	1.93078e+06
DK8-24B	Daptomycin exposure 24h replicate 2	857097	37276	11.8081	1.93078e+06
DK8-24C	Daptomycin exposure 24h replicate 3	847750	53288	11.8062	1.93078e+06
M6K	Mouse 1 kidney	390179	45204	11.8029	1.93078e+06
M6L	Mouse 1 liver	223626	26586	11.8089	1.93078e+06
M6S	Mouse 1 spleen	28242	3609	11.8003	1.93078e+06
M10K	Mouse 2 kidney	617881	59776	11.8094	1.93078e+06
M10L	Mouse 2 liver	660322	49751	11.8099	1.93078e+06
M10S	Mouse 2 spleen	757100	56380	11.82	1.93078e+06
M8K	Mouse 3 kidney	609014	35528	11.8045	1.93078e+06
M8L	Mouse 3 liver	59795	6890	11.8022	1.93078e+06
M8S	Mouse 3 spleen	584429	29470	11.8116	1.93078e+06
M9K	Mouse 4 kidney	693068	52091	11.81	1.93078e+06
M9L	Mouse 4 liver	571744	46281	11.81	1.93078e+06
M17K	Mouse 5 kidney	584503	49721	11.813	1.93078e+06
M18K	Mouse 6 kidney	598183	37248	11.8111	1.93078e+06
M19K	Mouse7 kidney	554122	54048	11.8123	1.93078e+06
M20K	Mouse 8 kidney	569484	52201	11.8149	1.93078e+06
M20L	Mouse 8 liver	579851	36679	11.8136	1.93078e+06
TB323-ethA	MTB ethionamide resistance mutation detection early sample	1234917	27043	11.8506	1.26005e+06
TB323-pncA	MTB pyrazinamide resistance mutation detection early sample	889800	93038	11.7248	1.26005e+06
TB323-rpoB	MTB rifampicin resistance mutation detection early sample	833790	102443	11.764	1.26005e+06
TB2855-ethA	MTB ethionamide resistance mutation detection late sample	1161477	33131	11.8684	1.26005e+06
TB2855-pncA	MTB pyrazinamide resistance mutation detection late sample	503857	18347	11.7626	1.26005e+06
TB2855-rpoB	MTB rifampicin resistance mutation detection late sample	781315	97460	11.7642	1.26005e+06
For each library the number of sequence reads with random barcodes, the number of barcodes with > 2 reads, the average pairwise Hamming distance between the random barcodes, and the estimated number of template molecules according to DNA concentrations and genome size is presented.
